# Supplementary material for: Lymph-Derived Neutrophils Primarily Locate to the Subcapsular and Medullary Sinuses in Resting and Inflamed Lymph Nodes
Source: Cells. 2021 Jun 12;10(6):1486. doi: 10.3390/cells10061486 (PMC8231499; doi:10.3390/cells10061486)
Supplement: Supplementary file 1 [file cells-10-01486-s001.zip]

Archive with 2 entries (2 files):
- Suppl_video_1.mov
- Suppl_video_2.mov
